# Supplementary material for: Characteristics of putative keystones in the healthy adult human gut microbiota as determined by correlation network analysis
Source: Front Microbiol. 2024 Nov 20;15:1454634. doi: 10.3389/fmicb.2024.1454634 (PMC11614764; doi:10.3389/fmicb.2024.1454634)
Supplement: Supplementary file 1 [file Table_1.xlsx]

## Sheet: Species
Table S1 Network features of all analyzed species
Species	Mean relative abundance [%]	Prevalence [%]	Degree	Transitivity	Betweenness centrality	Keystone potential
[Collinsella] massiliensis	0.00273229	22.9008	0.057377	0.190476	0.00538541	2.02936
Adlercreutzia equolifaciens	0.106786	67.9389	0.213115	0.264615	0.0240597	2.3439
Agathobaculum butyriciproducens	0.310911	83.2061	0.0737705	0.222222	0.0025946	6.31828
Akkermansia muciniphila	1.0653	50.3817	0.0491803	0.133333	0.00145208	4.51585
Alistipes finegoldii	1.3216	82.4427	0.057377	0.190476	0.00155887	7.01083
Alistipes indistinctus	0.0566271	39.6947	0.0409836	0.1	0.00137658	2.9772
Alistipes putredinis	3.76363	77.0992	0.147541	0.405229	0.00816081	7.32621
Alistipes shahii	0.242507	72.5191	0.204918	0.216667	0.0346375	1.28182
Anaerostipes hadrus	1.01586	94.6565	0.188525	0.280632	0.018859	2.80536
Asaccharobacter celatus	0.1235	67.9389	0.221311	0.230769	0.0370701	1.37771
Bacteroides caccae	1.42916	64.1221	0.0901639	0.272727	0.00313349	7.84753
Bacteroides cellulosilyticus	1.39874	51.145	0.0491803	0	0.00464097	0
Bacteroides dorei	3.38647	50.3817	0.0655738	0.214286	0.00608363	2.30973
Bacteroides eggerthii	1.00118	22.1374	0.0245902	0	0.00121589	0
Bacteroides finegoldii	0.376014	33.5878	0.0655738	0.5	0.00156183	20.9926
Bacteroides fragilis	0.804274	53.4351	0.0901639	0.181818	0.00667124	2.45733
Bacteroides intestinalis	0.682655	23.6641	0.0327869	0.5	0.000948394	17.2855
Bacteroides massiliensis	0.552493	33.5878	0.0901639	0.490909	0.0021543	20.546
Bacteroides ovatus	1.17924	83.9695	0.0655738	0.285714	0.00145596	12.8681
Bacteroides stercoris	4.11367	51.145	0.147541	0.235294	0.0161183	2.1538
Bacteroides thetaiotaomicron	1.35825	82.4427	0.057377	0.142857	0.0187432	0.437318
Bacteroides uniformis	8.09975	93.1298	0.0819672	0.266667	0.0043175	5.06264
Bacteroides vulgatus	8.8903	84.7328	0.139344	0.257353	0.0115375	3.10818
Bacteroides xylanisolvens	0.54604	60.3053	0.0983607	0.378788	0.00437572	8.51468
Barnesiella intestinihominis	1.16885	52.6718	0.0983607	0.348485	0.00516924	6.63099
Bifidobacterium adolescentis	0.73149	38.9313	0.114754	0.274725	0.0113287	2.78284
Bifidobacterium longum	0.347752	51.9084	0.114754	0.197802	0.0120793	1.87913
Bilophila wadsworthia	0.0351711	54.1985	0.0163934	0	2.82256e-05	0
Blautia obeum	0.545932	76.3359	0.147541	0.444444	0.0102238	6.41383
Blautia wexlerae	0.551976	86.2595	0.0901639	0.309091	0.0059833	4.65778
Butyricimonas synergistica	0.0333143	31.2977	0.0819672	0.333333	0.00358809	7.61475
Butyricimonas virosa	0.110114	48.855	0.0901639	0.309091	0.01098	2.53815
Clostridium bolteae	0.0220102	29.771	0.327869	0.360256	0.0290571	4.06498
Clostridium citroniae	0.0109322	26.7176	0.262295	0.427419	0.0157189	7.13217
Clostridium lavalense	0.0101063	21.374	0.237705	0.514778	0.0100092	12.2253
Clostridium leptum	0.110627	61.0687	0.114754	0.527473	0.00290031	20.87
Clostridium sp CAG 167	0.245188	35.1145	0.0819672	0.355556	0.00273989	10.6369
Clostridium sp CAG 58	0.145478	69.4656	0.155738	0.298246	0.0103578	4.48435
Clostridium spiroforme	0.0177365	25.1908	0.0901639	0.381818	0.00332811	10.3441
Clostridium symbiosum	0.0415052	22.1374	0.254098	0.436559	0.0146476	7.5732
Collinsella aerofaciens	0.947688	76.3359	0.155738	0.426901	0.0192416	3.45524
Collinsella intestinalis	0.027273	22.9008	0.0491803	0.266667	0.00262952	4.98751
Collinsella stercoris	0.0154096	43.5115	0.0737705	0.194444	0.0061212	2.34338
Coprobacter fastidiosus	0.0874814	24.4275	0.00819672	0	0	0
Coprococcus catus	0.100965	58.0153	0.262295	0.421371	0.0288376	3.83261
Coprococcus comes	0.393866	77.8626	0.237705	0.366995	0.0246879	3.53358
Dialister invisus	0.153051	31.2977	0.204918	0.296667	0.0453357	1.34094
Dorea formicigenerans	0.240164	84.7328	0.163934	0.357895	0.00982037	5.97444
Dorea longicatena	0.756673	82.4427	0.221311	0.330484	0.0278721	2.62413
Dorea sp CAG 317	0.0917167	23.6641	0.270492	0.373106	0.0261066	3.86577
Eggerthella lenta	0.0501183	29.771	0.245902	0.395402	0.0187123	5.19605
Eisenbergiella massiliensis	0.0468238	23.6641	0.237705	0.433498	0.0234748	4.38957
Eisenbergiella tayi	0.0509677	25.9542	0.0737705	0.638889	0.000374328	125.909
Enterorhabdus caecimuris	0.00494687	29.771	0.180328	0.372294	0.0109808	6.11386
Escherichia coli	0.286678	29.0076	0.122951	0.371429	0.00492924	9.2646
Eubacterium eligens	2.71389	88.5496	0.057377	0.47619	0.00134689	20.2856
Eubacterium hallii	0.469258	86.2595	0.180328	0.307359	0.0130294	4.25389
Eubacterium ramulus	0.0995411	56.4885	0.106557	0.384615	0.00401125	10.2172
Eubacterium rectale	4.3404	93.1298	0.172131	0.27619	0.0210038	2.26345
Eubacterium siraeum	1.96014	55.7252	0.0819672	0.222222	0.00466027	3.90856
Eubacterium sp CAG 251	0.277313	22.1374	0	0	0	0
Eubacterium sp CAG 38	0.320279	55.7252	0.057377	0.238095	0.00254223	5.3737
Eubacterium ventriosum	0.0795932	48.855	0.00819672	0	0	0
Faecalibacterium prausnitzii	7.15011	99.2366	0.172131	0.219048	0.0173807	2.16935
Firmicutes bacterium CAG 110 *	0.296755	34.3511	0.180328	0.398268	0.0278195	2.5816
Firmicutes bacterium CAG 145 *	0.0460227	29.0076	0.163934	0.347368	0.0108086	5.26853
Firmicutes bacterium CAG 83 *	0.335382	68.7023	0.057377	0.619048	0.00020978	169.316
Firmicutes bacterium CAG 94 *	0.105643	22.9008	0.0655738	0.214286	0.00374793	3.74915
Firmicutes bacterium CAG 95 *	0.0411146	22.1374	0.0655738	0.392857	0.00181852	14.166
Flavonifractor plautii	0.225709	74.0458	0.352459	0.311185	0.043879	2.4996
Fusicatenibacter saccharivorans	1.65678	91.6031	0.229508	0.312169	0.0339699	2.10909
Gemmiger formicilis	0.119528	69.4656	0.237705	0.455665	0.0140764	7.69473
Gordonibacter pamelaeae	0.0486844	48.855	0.147541	0.281046	0.0106883	3.87953
Haemophilus parainfluenzae	0.108551	28.2443	0.147541	0.326797	0.00937902	5.14084
Holdemania filiformis	0.0147673	37.4046	0.0819672	0.4	0.00222343	14.7461
Intestinimonas butyriciproducens	0.039575	35.1145	0.172131	0.42381	0.0149491	4.87995
Lachnospira pectinoschiza	0.63447	47.3282	0.0901639	0.218182	0.029586	0.664913
Lactobacillus rogosae	0.0201002	23.6641	0.0327869	0.5	0.00122631	13.3682
Lawsonibacter asaccharolyticus	0.12915	78.626	0.147541	0.24183	0.0203037	1.75731
Methanobrevibacter smithii	0.2264	31.2977	0.172131	0.228571	0.0257309	1.52907
Monoglobus pectinilyticus	0.259402	40.458	0.147541	0.294118	0.034295	1.26533
Odoribacter splanchnicus	0.44952	75.5725	0.147541	0.235294	0.0166078	2.09032
Oscillibacter sp 57 20	0.687855	68.7023	0.245902	0.425287	0.0161511	6.47504
Oscillibacter sp CAG 241	0.314869	49.6183	0.0901639	0.472727	0.00262779	16.22
Parabacteroides distasonis	1.69457	87.7863	0.139344	0.227941	0.0175174	1.81318
Parabacteroides goldsteinii	0.112857	23.6641	0.0163934	0	4.31481e-05	0
Parabacteroides merdae	1.21072	70.229	0.106557	0.230769	0.0294712	0.83438
Paraprevotella xylaniphila	0.144023	23.6641	0.0901639	0.272727	0.00850558	2.89106
Parasutterella excrementihominis	0.404309	59.542	0.0409836	0.5	0.00123585	16.5811
Phascolarctobacterium faecium	0.345834	53.4351	0.0737705	0.111111	0.00636073	1.28865
Prevotella copri	5.02751	20.6107	0.057377	0.428571	0.00318691	7.71599
Proteobacteria bacterium CAG 139	0.16984	45.0382	0.057377	0.380952	0.00335267	6.51955
Roseburia faecis	2.6838	80.1527	0.122951	0.342857	0.0162766	2.58988
Roseburia hominis	0.398425	83.2061	0.106557	0.25641	0.00509418	5.36345
Roseburia intestinalis	1.48396	79.3893	0.106557	0.217949	0.00732522	3.17042
Roseburia inulinivorans	0.721512	87.0229	0.0819672	0.266667	0.00285958	7.64375
Roseburia sp CAG 309	0.0148031	28.2443	0.0737705	0.305556	0.00328933	6.85277
Roseburia sp CAG 471	0.0321957	22.9008	0.0163934	1	0	0
Ruminococcus bicirculans	1.09939	63.3588	0.057377	0.333333	0.00101153	18.9077
Ruminococcus bromii	1.73378	52.6718	0.0983607	0.393939	0.00391759	9.89081
Ruminococcus gnavus	0.208531	34.3511	0.377049	0.277295	0.0582219	1.79578
Ruminococcus lactaris	0.492052	52.6718	0.0819672	0.577778	0.00175398	27.0007
Ruminococcus torques	0.623899	77.0992	0.229508	0.428571	0.022574	4.35725
Ruthenibacterium lactatiformans	0.101168	76.3359	0.278689	0.345811	0.031812	3.02948
Streptococcus parasanguinis	0.107747	45.8015	0.0983607	0.348485	0.00508669	6.73861
Streptococcus salivarius	0.303203	51.9084	0.163934	0.231579	0.0332399	1.14211
Streptococcus thermophilus	0.0927814	33.5878	0.0737705	0.222222	0.00313928	5.22203
Turicimonas muris	0.0406463	40.458	0.0409836	0.4	0.00296176	5.53504
Veillonella atypica	0.0367689	22.9008	0.0655738	0.678571	0.000851153	52.2779
Veillonella parvula	0.0464906	26.7176	0.147541	0.294118	0.0160379	2.70574
* unclassified Bacillota

## Sheet: Genus
Table S1 Network features of all analyzed genera
Genus	Mean relative abundance [%]	Prevalence [%]	Degree	Transitivity	Betweenness centrality	Keystone potential
Adlercreutzia	0.106786	67.9389	0.220339	0.397436	0.0148344	5.90322
Agathobaculum	0.310911	83.2061	0.0677966	0.5	0.000872351	38.8586
Akkermansia	1.0653	50.3817	0.0338983	1	0	0
Alistipes	5.51333	93.1298	0.355932	0.342857	0.0532879	2.29009
Anaerostipes	1.02048	94.6565	0.169492	0.444444	0.00854655	8.81404
Anaerotruncus	0.167804	26.7176	0.186441	0.4	0.0327889	2.27444
Asaccharobacter	0.1235	67.9389	0.237288	0.373626	0.0317398	2.79324
Bacillota unclassified	0.959165	90.8397	0.118644	0.47619	0.00136244	41.4676
Bacteroides	35.904	99.2366	0.271186	0.325	0.0300544	2.93253
Barnesiella	1.19609	52.6718	0.101695	0.4	0.0130321	3.12136
Bifidobacterium	1.28337	69.4656	0.135593	0.392857	0.0063494	8.38958
Bilophila	0.0351711	54.1985	0.0677966	0.333333	0.000745874	30.2985
Blautia	1.98717	98.4733	0.288136	0.433824	0.0215665	5.79602
Butyricimonas	0.143428	49.6183	0.118644	0.285714	0.00839401	4.03839
Clostridium	0.63209	86.2595	0.0508475	0	0.00171718	0
Collinsella	0.99037	80.1527	0.186441	0.509091	0.0390522	2.43047
Coprobacter	0.0957781	32.8244	0.0338983	1	0	0
Coprococcus	1.08206	82.4427	0.288136	0.463235	0.0213149	6.26205
Dialister	0.279816	40.458	0.135593	0.357143	0.0454651	1.06513
Dorea	1.08855	96.1832	0.152542	0.444444	0.0145621	4.65567
Eggerthella	0.0501183	29.771	0.254237	0.438095	0.026824	4.15226
Eisenbergiella	0.0977917	40.458	0.305085	0.385621	0.0477127	2.46574
Enorma	0.0122336	25.1908	0.0338983	0	0.00527564	0
Enterorhabdus	0.00494687	29.771	0.186441	0.490909	0.0112081	8.16599
Erysipelatoclostridium	0.0966495	38.1679	0.355932	0.442857	0.0356871	4.41692
Escherichia	0.286745	29.0076	0.169492	0.533333	0.00657764	13.7428
Eubacterium	4.50014	98.4733	0.20339	0.515152	0.00589885	17.7622
Faecalibacterium	7.15011	99.2366	0.288136	0.404412	0.0197466	5.90103
Flavonifractor	0.227191	74.8092	0.423729	0.353333	0.0680807	2.19912
Fusicatenibacter	1.65678	91.6031	0.372881	0.402597	0.0493339	3.04296
Gemmiger	0.119528	69.4656	0.254237	0.428571	0.0262026	4.15832
Gordonibacter	0.0486844	48.855	0.152542	0.472222	0.010422	6.91175
Haemophilus	0.13365	30.5344	0.254237	0.361905	0.0240885	3.81965
Holdemania	0.0147673	37.4046	0.0677966	0.5	0.00113922	29.7557
Intestinimonas	0.039575	35.1145	0.186441	0.4	0.0266561	2.79772
Lachnoclostridium	0.111772	53.4351	0.440678	0.338462	0.08763	1.70207
Lachnospira	0.63447	47.3282	0.118644	0.52381	0.0106463	5.83742
Lachnospiraceae unclassified	4.3525	93.8931	0.305085	0.326797	0.0480537	2.07478
Lactobacillus	0.155237	31.2977	0.0508475	0.333333	0.00129229	13.1156
Lawsonibacter	0.12915	78.626	0.118644	0.285714	0.0142278	2.38253
Methanobrevibacter	0.2264	31.2977	0.0847458	0.6	0.000552933	91.9596
Monoglobus	0.259402	40.458	0.0847458	0.1	0.017673	0.47952
Odoribacter	0.555375	76.3359	0.169492	0.333333	0.0334653	1.68823
Oscillibacter	1.00281	78.626	0.338983	0.368421	0.0485815	2.5707
Parabacteroides	3.23515	95.4198	0.20339	0.439394	0.00978576	9.13248
Paraprevotella	0.168735	23.6641	0.169492	0.311111	0.0491533	1.07278
Parasutterella	0.404309	59.542	0.0338983	1	0	0
Phascolarctobacterium	0.556409	66.4122	0.152542	0.5	0.00820776	9.29257
Prevotella	5.35136	26.7176	0.135593	0.321429	0.0173508	2.5119
Pseudomonadota unclassified	0.16984	45.0382	0.0847458	0.3	0.0197655	1.28627
Roseburia	5.44357	98.4733	0.288136	0.367647	0.0269693	3.92789
Ruminococcaceae unclassified	2.09924	81.6794	0.0338983	1	0	0
Ruminococcus	3.55782	88.5496	0.355932	0.457143	0.0229476	7.09058
Ruthenibacterium	0.101168	76.3359	0.237288	0.494505	0.0207535	5.65399
Streptococcus	0.542745	68.7023	0.135593	0.464286	0.00343303	18.3377
Turicimonas	0.0406463	40.458	0.0677966	0.333333	0.0226304	0.998605
Veillonella	0.209202	38.1679	0.220339	0.410256	0.0168689	5.35872

## Sheet: Family
Table S1 Network features of all analyzed families
Family	Mean relative abundance [%]	Prevalence [%]	Degree	Transitivity	Betweenness centrality	Keystone potential
Acidaminococcaceae	0.700592	68.7023	0.217391	0.1	0.150075	0.144855
Akkermansiaceae	1.0653	50.3817	0	0	0	0
Bacillota unclassified	0.959165	90.8397	0.0434783	0	0	0
Bacteroidaceae	35.904	99.2366	0.0434783	0	0	0
Barnesiellaceae	1.29187	62.5954	0.173913	0	0.08722	0
Bifidobacteriaceae	1.28346	69.4656	0.173913	0.666667	0.0227273	5.10145
Clostridiaceae	0.656381	89.313	0.0869565	0	0.00922266	0
Clostridiales unclassified	0.545761	87.7863	0.217391	0.1	0.1393	0.15606
Coriobacteriaceae	1.0026	80.916	0.0434783	0	0	0
Desulfovibrionaceae	0.083774	60.3053	0	0	0	0
Eggerthellaceae	0.373602	77.0992	0.217391	0.1	0.103171	0.210709
Enterobacteriaceae	0.531045	35.1145	0.130435	0.333333	0.00893092	4.86828
Erysipelotrichaceae	0.218268	72.5191	0.130435	0.333333	0.0162714	2.67206
Eubacteriaceae	4.50053	99.2366	0.130435	0.333333	0.0108696	4
Lachnospiraceae	18.6876	100	0	0	0	0
Lactobacillaceae	0.155436	31.2977	0.0434783	0	0	0
Methanobacteriaceae	0.22882	32.0611	0.0434783	0	0	0
Odoribacteraceae	0.698803	82.4427	0.217391	0.3	0.0720779	0.904818
Oscillospiraceae	1.00281	78.626	0.304348	0.142857	0.202588	0.214614
Pasteurellaceae	0.13365	30.5344	0.26087	0.333333	0.122351	0.710715
Peptostreptococcaceae	0.0180669	14.5038	0	0	0	0
Prevotellaceae	5.52009	38.1679	0.173913	0.166667	0.0617354	0.469512
Pseudomonadota unclassified	0.16984	45.0382	0.0869565	0	0.00955204	0
Rikenellaceae	5.51333	93.1298	0.347826	0.178571	0.195059	0.318425
Ruminococcaceae	13.7569	100	0	0	0	0
Streptococcaceae	0.553729	69.4656	0.26087	0.266667	0.200282	0.347336
Sutterellaceae	0.460484	71.7557	0.130435	0	0.0575005	0
Synergistaceae	0.0192377	11.4504	0	0	0	0
Tannerellaceae	3.23515	95.4198	0.0869565	0	0.0869565	0
Veillonellaceae	0.534744	60.3053	0.26087	0.333333	0.10814	0.804108
Victivallaceae	0.0141903	10.687	0	0	0	0

## Sheet: Order
Table S1 Network features of all analyzed orders
Order	Mean relative abundance [%]	Prevalence [%]	Degree	Transitivity	Betweenness centrality	Keystone potential
Acidaminococcales	0.700592	68.7023	0.272727	0.333333	0.181818	0.5
Bacillota unclassified	0.959165	90.8397	0.181818	1	0	0
Bacteroidales	52.1742	100	0	0	0	0
Bifidobacteriales	1.28346	69.4656	0.363636	0.333333	0.272727	0.444444
Burkholderiales	0.487614	76.3359	0.181818	0	0.181818	0
Coriobacteriales	1.00393	81.6794	0.181818	1	0	0
Desulfovibrionales	0.083774	60.3053	0	0	0	0
Eggerthellales	0.373602	77.0992	0.363636	0.333333	0.2	0.606061
Enterobacterales	0.532117	35.1145	0.272727	0.333333	0.327273	0.277778
Erysipelotrichales	0.218268	72.5191	0.272727	0.333333	0.272727	0.333333
Lactobacillales	0.746157	79.3893	0.181818	1	0	0
Methanobacteriales	0.22882	32.0611	0	0	0	0
Pasteurellales	0.13365	30.5344	0.272727	0.666667	0.0363636	5
Pseudomonadota unclassified	0.16984	45.0382	0.0909091	0	0	0
Synergistales	0.0192377	11.4504	0	0	0	0
Veillonellales	0.534744	60.3053	0.454545	0.3	0.254545	0.535714
Verrucomicrobiales	1.0653	50.3817	0	0	0	0
Victivallales	0.0141903	10.687	0	0	0	0
