# Supplementary material for: Characteristics of putative keystones in the healthy adult human gut microbiota as determined by correlation network analysis
Source: Front Microbiol. 2024 Nov 20;15:1454634. doi: 10.3389/fmicb.2024.1454634 (PMC11614764; doi:10.3389/fmicb.2024.1454634)
Supplement: Supplementary file 2 [file Table_2.xlsx]

## Sheet: Sheet1
Table S4 Keystone taxa and first neighbors (significantly correlated taxa)
Keystone taxon	First neighbor	Correlation coefficient
Bacillota unclassified	Oscillibacter	0.363905
Agathobaculum	Coprococcus	0.352789
Holdemania	Eisenbergiella	0.35246
Agathobaculum	Collinsella	0.340881
Agathobaculum	Lachnospiraceae unclassified	0.340024
Holdemania	Lachnoclostridium	0.32706
Methanobrevibacter	Oscillibacter	0.32659
Bilophila	Intestinimonas	0.317695
Methanobrevibacter	Intestinimonas	-0.319124
Bilophila	Gemmiger	-0.319473
Methanobrevibacter	Lachnoclostridium	-0.321983
Bilophila	Anaerostipes	-0.323084
Bacillota unclassified	Flavonifractor	-0.328021
Methanobrevibacter	Flavonifractor	-0.32916
Bacillota unclassified	Escherichia	-0.334664
Holdemania	Alistipes	-0.341282
Methanobrevibacter	Lachnospiraceae unclassified	-0.346827
Holdemania	Bifidobacterium	-0.347478
Agathobaculum	Escherichia	-0.349605
Bilophila	Blautia	-0.368874
Bacillota unclassified	Roseburia	-0.374957
Bacillota unclassified	Blautia	-0.389297
Bacillota unclassified	Faecalibacterium	-0.389388
Bacillota unclassified	Bacteroides	-0.405462
Veillonella atypica	Veillonella dispar	0.591947
Veillonella atypica	Veillonella parvula	0.567965
Veillonella atypica	Haemophilus parainfluenzae	0.53666
Veillonella atypica	Streptococcus parasanguinis	0.494451
Eisenbergiella tayi	Clostridium bolteae	0.387075
Veillonella atypica	Streptococcus salivarius	0.36262
Veillonella atypica	Dialister invisus	0.357843
Firmicutes bacterium CAG 83 *	Coprococcus comes	0.353581
Eisenbergiella tayi	Holdemania filiformis	0.352822
Firmicutes bacterium CAG 83 *	Odoribacter splanchnicus	0.343666
Eisenbergiella tayi	Ruminococcus gnavus	0.343369
Ruminococcus lactaris	Eubacterium siraeum	0.341211
Eisenbergiella tayi	Escherichia coli	0.340056
Ruminococcus lactaris	Odoribacter splanchnicus	0.338803
Firmicutes bacterium CAG 83 *	Gemmiger formicilis	0.335144
Ruminococcus lactaris	Ruminococcus bromii	0.334142
Eisenbergiella tayi	Eggerthella lenta	0.332363
Eisenbergiella tayi	Enterorhabdus caecimuris	0.322463
Eisenbergiella tayi	Flavonifractor plautii	0.32096
Eisenbergiella tayi	Ruthenibacterium lactatiformans	0.320154
Ruminococcus lactaris	Clostridium bolteae	-0.323607
Firmicutes bacterium CAG 83 *	Ruminococcus gnavus	-0.325111
Ruminococcus lactaris	Clostridium symbiosum	-0.327685
Veillonella atypica	Lawsonibacter asaccharolyticus	-0.327744
Ruminococcus lactaris	Clostridium citroniae	-0.327948
Ruminococcus lactaris	Clostridium leptum	-0.328382
Ruminococcus lactaris	Eisenbergiella massiliensis	-0.33
Firmicutes bacterium CAG 83 *	Eggerthella lenta	-0.331561
Ruminococcus lactaris	Ruminococcus gnavus	-0.336222
Firmicutes bacterium CAG 83 *	Clostridium symbiosum	-0.341877
Veillonella atypica	Alistipes shahii	-0.349066
Ruminococcus lactaris	Ruthenibacterium lactatiformans	-0.349123
Eisenbergiella tayi	Oscillibacter sp 57 20	-0.351945
Firmicutes bacterium CAG 83 *	Dorea sp CAG 317	-0.361409
* unclassified Bacillota
