# Supplementary material for: Characteristics of putative keystones in the healthy adult human gut microbiota as determined by correlation network analysis
Source: Front Microbiol. 2024 Nov 20;15:1454634. doi: 10.3389/fmicb.2024.1454634 (PMC11614764; doi:10.3389/fmicb.2024.1454634)
Supplement: Supplementary file 3 [file Table_3.xlsx]

## Sheet: Sheet1
Table S2 Enzyme commission numbers (ECs) identified as important in distinguishing transcriptional states of keystone taxa. Shown are significant predictors (p-value <= 0.05). Mean decrease in accuracy is scaled through division by standard error.
Taxon	EC	Mean decrease accuracy	Indicated in the following pathways (Kanehisa and Goto, 2000 *)
Agathobaculum	1.1.1.18: Inositol 2-dehydrogenase	6.87	Streptomycin biosynthesis Inositol phosphate metabolism
Agathobaculum	2.7.13.3: Histidine kinase	3.204	-
Agathobaculum	1.3.8.1: Short-chain acyl-CoA dehydrogenase	2.036	-
Agathobaculum	5.3.1.9: Glucose-6-phosphate isomerase	2.028	Glycolysis/Gluconeogenesis Pentose phosphate pathway Starch and sucrose metabolism Amino sugar and nucleotide sugar metabolism
Agathobaculum	2.4.2.3: Uridine phosphorylase	1.005	Pyrimidine metabolism
Bilophila	2.6.1.77: Taurine-pyruvate aminotransferase	4.049	Taurine and hypotaurine metabolism
Bilophila	2.3.1.157: Glucosamine-1-phosphate N-acetyltransferase	1.754	Amino sugar and nucleotide sugar metabolism
Bilophila	7.1.3.1: H+-exporting disphosphatase	1.604	-
Bilophila	4.1.99.12: 3,4-dihydroxy-2-butanone-4-phosphate synthase	1.005	Riboflavin metabolism
Bilophila	2.7.4.9: dTMP kinase	1.005	Pyrimidine metabolism
Eisenbergiella tayi	1.17.1.8: 4-hydroxy-tetrahydrodipicolinate reductase	1.742	Monobactam biosynthesis Lysine biosynthesis
Eisenbergiella tayi	4.3.3.7: 4-hydroxy-tetrahydrodipicolinate synthase	1.477	Monobactam biosynthesis Lysine biosynthesis
Eisenbergiella tayi	2.7.2.4: Aspartate kinase	1.005	Glycine, serine and threonine metabolism Monobactam biosynthesis Cysteine and methionine metabolism Lysine biosynthesis
Firmicutes bacterium CAG 83 °	EC 2.7.7.6: DNA-directed RNA polymerase	6.068	-
Firmicutes bacterium CAG 83 °	3.4.21.92: Endopeptidase Clp	4.772	-
Methanobrevibacter	2.8.4.1: coenzyme-B sulfoethylthiotransferase	2.937	Methane metabolism
Methanobrevibacter	2.3.1.101: formylmethanofuran-tetrahydromethanopterin N-formyltransferase	2.291	Methane metabolism
Methanobrevibacter	1.17.1.9: formate dehydrogenase	1.903	Glyoxylate and dicarboxylate metabolism Methane metabolism
Methanobrevibacter	4.1.2.43: 3-hexulose-6-phosphate synthase	1.722	Pentose phosphate pathway Methane metabolism
Methanobrevibacter	1.1.1.1: alcohol dehydrogenase	1.722	Glycolysis/Gluconeogenesis Fatty acid degradation Glycine, serine and threonine metabolism Tyrosine metabolism alpha-Linolenic acid metabolism Pyruvate metabolism Chloroalkane and chloroalkene degradation Naphthalene degradation Retinol metabolism Metabolism of xenobiotics by cytochrome P450 Drug metabolism - cytochrome P450
Methanobrevibacter	2.3.1.174: 3-oxoadipyl-CoA thiolase	1.719	Phenylalanine metabolism Benzoate degradation
Methanobrevibacter	1.1.1.261: sn-glycerol-1-phosphate dehydrogenase	1.005	Glycerophospholipid metabolism
Ruminococcus lactaris	2.7.9.1: (pyruvate, phosphate dikinase)	2.276	Glycolysis/Gluconeogenesis Pyruvate metabolism Carbon fixation pathways in prokaryotes
* Kanehisa, M., and Goto, S. (2000). KEGG: Kyoto Encyclopedia of Genes and Genomes. Nucleic Acids Res. 28, 27–30. doi: 10.1093/nar/28.1.27
° unclassified Bacillota
